# Supplementary material for: Efficacy of SGPP2 Modulation-Mediated Materials in Ameliorating Facial Wrinkles and Pore Sagging
Source: Curr Issues Mol Biol. 2024 Aug 20;46(8):9122–35. doi: 10.3390/cimb46080539 (PMC11352500; doi:10.3390/cimb46080539)
Supplement: Supplementary file 1 [file cimb-46-00539-s001.zip]

Archive with 1 entries (1 files):
- cimb-3159449-supplementary.pdf
